# Supplementary material for: In-Depth Annotation of the Drosophila Bithorax-Complex Reveals the Presence of Several Alternative ORFs That Could Encode for Motif-Rich Peptides
Source: Cells. 2021 Nov 2;10(11):2983. doi: 10.3390/cells10112983 (PMC8616405; doi:10.3390/cells10112983)
Supplement: Supplementary file 1 [file cells-10-02983-s001.zip]

Archive with 5 entries (4 files):
- cells-1399916-SI/
- cells-1399916-SI/cells-1399916-sup fig.pdf
- cells-1399916-SI/TableS1.xlsx
- cells-1399916-SI/TableS2.xlsx
- cells-1399916-SI/TableS3.xlsx
