# Supplementary material for: In-Depth Annotation of the Drosophila Bithorax-Complex Reveals the Presence of Several Alternative ORFs That Could Encode for Motif-Rich Peptides
Source: Cells. 2021 Nov 2;10(11):2983. doi: 10.3390/cells10112983 (PMC8616405; doi:10.3390/cells10112983)
Supplement: Supplementary file 1 [file cells-10-02983-s001.zip › cells-1399916-SI/TableS1.xlsx]

## Sheet: Feuil1
Coordinates (droMel)				Distribution and conservation						Transcription and translation features						Overlap with other genomic features and peptide characterization
Chromosome	Start	End	Name	Length(aa)	Strand	Age(My)	Number_of_species	Species	PhastCons_Score	PromoterScore_closest_promoter	Distance_closest_promoter	Score_polyA_site	Score_Kozak_sequence	Transcripts_S_overlap_percentage	Reads_number_S	Exon_overlap	cDNA_overlap (+ : sense, - : antisense)	TE_overlap	ELM_motifs	Total_ELM_motifs	Different_ELM_motifs	ELM score	Signal peptide,Tmhelix	IUPred	BlastP_nr	ORF_sequence	dN/dS	dS	PRS	MS
chr3R	12484488	12484668	ORF682_	60	+	40	3	droMel_droSim1_droVir2_	0.954	0.96	-246	897.0	0.643	55.0	59	Ubx:NM_080500:CDS Ubx:NM_080504:CDS Ubx:NM_169728:CDS Ubx:NM_169729:CDS Ubx:NM_169730:CDS Ubx:NM_206497:CDS	+	-	MOD_NEK2_2 1 MOD_PKA_2 1	2	2	83		disordered	0.003 Sex comb reduced ; 0.004 Deformed	MPDGAADQDLVPEPANEAEEGDPGDQGAERTGEAGAGPEGGGGSGCGGGGPRWTLRSVDP*	17.35	0.019		MPDGAADQDLVPEPANEAEEGDPGDQGAERTGEAGAGPEGGGGSGCGGGGPRWTLRSVDP
chr3R	12493190	12493514	ORFas357_	108	-	27	8	droMel_dp3_droAna2_droEre1_droPer1_droSec1_droSim1_droYak2_	0.776	0.85	-191	0	0.874	45.987654321	8		+	-	MOD_GSK3_1 2 MOD_ProDKin_1 2 MOD_CK1_1 2 LIG_14-3-3_3 2 DOC_USP7_1 1 MOD_PKA_2 2 DOC_WW_Pin1_4 2 LIG_BRCT_BRCA1_1 1	14	8	144		ordered		MVPLASRVSIFRVVSSPRSGVVYLRSNWVSLCAVPANVNPACCFRPSHPFCRPRMRAPRRKVLVPVLYPTAHPILVACTCKRRSPNCRKLNSGPLKVGVVWEDVWSAV*	0.892	0.65
chr3R	12497694	12498339	ORFas712_	215	-	14	5	droMel_droAna2_droEre1_droSec1_droSim1_	0.718	0.98	-23	0	0.538	44.0310077519	6		+	-	MOD_GSK3_1 7 MOD_NEK2_2 1 MOD_NEK2_1 5 MOD_ProDKin_1 3 DOC_PP2B_LxvP_1 2 MOD_CK1_1 3 LIG_14-3-3_2 1 DOC_USP7_1 1 MOD_PKA_2 3 MOD_CK2_1 1 DOC_WW_Pin1_4 3 LIG_FHA_1 1 LIG_BRCT_BRCA1_1 1	32	13	184		globally ordered		MLHQGHISMKYFVKSVYERKICSLSAPFAARPPKTFPSPCPTPVFPTATTSPFSARVSYQNFPGPCVLLKLLAQNFLLSFRASCHASRAPLLTHVARGRGRREQQPKDAAFCFTRKAARQWVGFSGLAHRPRIITDQISDISRGMNVLWCVFYFISLSYNPPSNGTRFSLPPPRRVVLAGSVGGVVLDGVVLCAWPPPNGGARENVECEIKKTWQ*	0.472	0.683
chr3R	12550475	12550739	ORFas418_	88	-	10	5	droMel_droEre1_droSec1_droSim1_droYak2_	0.459	0.96	-143	0	0.448	57.5757575758	5		+	-	MOD_GSK3_1 4 MOD_NEK2_1 2 MOD_ProDKin_1 1 MOD_CK1_1 1 MOD_PLK 1 DOC_WW_Pin1_4 1 MOD_PKA_2 1 DOC_USP7_1 2	13	8	144		18% disordered		MQEKHAIRLLDRRREREPIARGTIGKREPLEQGVQPGQDLDFFSPCPSAVRVGRVCWPIELPCLILIASGASSSNMASSLDWSVIMGQ*	0.695	0.516
chr3R	12558355	12558493	ORFas87_	46	-	27	5	droMel_dp3_droEre1_droSec1_droYak2_	0.623	0.81	-47	0	0.755	53.6231884058	97	Ubx:NM_080504:CDS Ubx:NM_169730:CDS Ubx:NM_206497:CDS Ubx:NM_080504:exon1/3 Ubx:NM_169730:exon1/2 Ubx:NM_206497:exon1/1 Ubx:NM_080500:CDS Ubx:NM_169728:CDS Ubx:NM_169729:CDS Ubx:NM_080500:exon1/1 Ubx:NM_169728:exon1/2 Ubx:NM_169729:exon1/3	+	-	MOD_NEK2_1 2 LIG_14-3-3_3 1 LIG_14-3-3_2 1 MOD_PKA_2 1	5	4	188		ordered		MRTEGMGFRGTFSGLVLQWTLTFGRIFRTLTCDSHPGVECVIAGLV*	3.014	0.035
chr3R	12558471	12558618	ORFas784_	49	-	14	6	droMel_droAna2_droEre1_droSec1_droSim1_droYak2_	0.920	0.93	-84	713.0	0.776	75.5102040816	53	Ubx:NM_080504:CDS Ubx:NM_169730:CDS Ubx:NM_206497:CDS Ubx:NM_080504:exon1/3 Ubx:NM_169730:exon1/2 Ubx:NM_206497:exon1/1 Ubx:NM_080500:CDS Ubx:NM_169728:CDS Ubx:NM_169729:CDS Ubx:NM_080500:exon1/1 Ubx:NM_169728:exon1/2 Ubx:NM_169729:exon1/3	+	-	MOD_NEK2_2 1 LIG_14-3-3_2 1 DOC_USP7_1 1 MOD_PKA_2 1	4	4	220		ordered		MCDCWPGVNCWRPPFGQRRPRWCNWHSRQCPLRPRPRRSVRLRRCRCRR*	2.601	0.07
chr3R	12558533	12558686	ORFas430_	51	-	10	4	droMel_droEre1_droSec1_droYak2_	0.921	0.93	-16	0	0.916	82.3529411765	90	Ubx:NM_080504:CDS Ubx:NM_169730:CDS Ubx:NM_206497:CDS Ubx:NM_080504:exon1/3 Ubx:NM_169730:exon1/2 Ubx:NM_206497:exon1/1 Ubx:NM_080500:CDS Ubx:NM_169728:CDS Ubx:NM_169729:CDS Ubx:NM_080500:exon1/1 Ubx:NM_169728:exon1/2 Ubx:NM_169729:exon1/3	+	-	DEG_SCF_FBW7_1 1 MOD_GSK3_1 1 DOC_CKS1_1 2 MOD_NEK2_1 1 MOD_ProDKin_1 3 DOC_PP2B_LxvP_1 2 DOC_USP7_1 1 DOC_USP7_2 1 DOC_WW_Pin1_4 3 LIG_FHA_1 1	16	10	936		unclear		MVQLAFQAVPAPATPTPLCTPPALPLPPLTLTLPPALPPRWLTGLPPDVSK*	0	0.162
chr3R	12558652	12559234	ORFas88_	194	-	10	5	droMel_droEre1_droSec1_droSim1_droYak2_	0.958	1.00	-232	0	0.881	59.6219931271	193	Ubx:NM_080504:CDS Ubx:NM_169730:CDS Ubx:NM_206497:CDS Ubx:NM_080504:exon1/3 Ubx:NM_169730:exon1/2 Ubx:NM_206497:exon1/1 Ubx:NM_080500:CDS Ubx:NM_169728:CDS Ubx:NM_169729:CDS Ubx:NM_080500:exon1/1 Ubx:NM_169728:exon1/2 Ubx:NM_169729:exon1/3	+	-	DOC_ANK_TNKS_1 1 MOD_GSK3_1 2 MOD_NEK2_1 1 DOC_WW_Pin1_4 1 MOD_ProDKin_1 1 MOD_CK1_1 4 MOD_PLK 1 LIG_14-3-3_2 1 MOD_PKA_1 1 MOD_PKA_2 3 DOC_USP7_1 1 LIG_FHA_1 1	18	12	410		globally ordered		MANGTAARRVQIAAHSGIWGAGGGSNGHTARRIVLSVCIGRITAIGIAGSTCSARSAATTASAATPAAIRAARVPNVFVAIHRIRLDVQAVLFVGSGSIAVYLVAGGRDAGIVGRVLGGALQMVVGIGTHAQRERESSVRGRRCTGRLVVVATAAHCHSGGLVRMAIKAGGLFKVRVHCAAGGKNLGGAPSETG*	3.533	0.026
chr3R	12558917	12559031	ORF942_	38	+	40	6	droMel_droEre1_droSec1_droSim1_droYak2_droMoj2_	0.986	0.81	-48	0	0.434	98.2456140351	77	Ubx:NM_080504:CDS Ubx:NM_169730:CDS Ubx:NM_206497:CDS Ubx:NM_080504:exon1/3 Ubx:NM_169730:exon1/2 Ubx:NM_206497:exon1/1 Ubx:NM_080500:CDS Ubx:NM_169728:CDS Ubx:NM_169729:CDS Ubx:NM_080500:exon1/1 Ubx:NM_169728:exon1/2 Ubx:NM_169729:exon1/3	+	-	LIG_FHA_2 1 MOD_CK2_1 1 MOD_GSK3_1 1 MOD_PKA_2 2	5	4	195		disordered		MPTTICSAPPRTRPTMPASRPPATRYTAMEPEPTNRTA*	NA	0		MPTTICSAPPRTRPTMPASRPPATRYTAMEPEPTNRTA
chr3R	12559040	12559151	ORF941_	37	+	10	5	droMel_droEre1_droSec1_droSim1_droYak2_	0.984	0.81	-171	0	0.490	97.2972972973	55	Ubx:NM_080504:CDS Ubx:NM_169730:CDS Ubx:NM_206497:CDS Ubx:NM_080504:exon1/3 Ubx:NM_169730:exon1/2 Ubx:NM_206497:exon1/1 Ubx:NM_080500:CDS Ubx:NM_169728:CDS Ubx:NM_169729:CDS Ubx:NM_080500:exon1/1 Ubx:NM_169728:exon1/2 Ubx:NM_169729:exon1/3	+	-	MOD_PLK 1 LIG_14-3-3_2 1	2	2	228		globally disordered		MAIRTRPPEWQWAAVATTTRRPVQRRPRTEDSLSRWA*	2.961	0.028		MAIRTRPPEWQWAAVATTTRRPVQRRPRTEDSLSRWA
chr3R	12559924	12560137	ORF268_	71	+	10	5	droMel_droEre1_droSec1_droSim1_droYak2_	0.755	0.96	-278	491.0	0.594	88.2629107981	123	Ubx:NM_080504:exon1/3 Ubx:NM_169730:exon1/2 Ubx:NM_206497:exon1/1 Ubx:NM_080500:exon1/1 Ubx:NM_169728:exon1/2 Ubx:NM_169729:exon1/3	+	-	MOD_NEK2_1 2 MOD_GSK3_1 1 MOD_CK1_1 2 MOD_PLK 1 LIG_14-3-3_3 2 LIG_14-3-3_2 1 DOC_USP7_1 2 MOD_CK2_1 2 LIG_FHA_1 1 LIG_BRCT_BRCA1_1 1	15	10	347	Signal peptide, transmembrane helice, non_cytoplasmic_domain	ordered	hypothetical protein (Ultrabithorax promoter region) Saari & Bienz 1987	MATDWITGARFVLLSTLSAALLLLLALSALPLAHASARECRAEKSLSTRLASRFEEIRQQTHSRPFGQHYG*	1.635	0.017	MATDWITGARFVLLSTLSAALLLLLALSALPLAHASARECRAEKSLSTRLASRFEEIRQQTHSRPFGQHYG	MATDWITGARFVLLSTLSAALLLLLALSALPLAHASARECRAEKSLSTRLASRFEEIRQQTHSRPFGQHYG
chr3R	12571922	12572105	ORFas449_	61	-	40	5	droMel_droSec1_droSim1_droYak2_droVir2_	0.699	0.90	-121	912.0	0.944	76.5027322404	9	bxd:NR_002032:exon1/1		-	MOD_GSK3_1 1 MOD_PIKK_1 3 LIG_14-3-3_3 1 LIG_14-3-3_2 1 MOD_PKA_2 1 LIG_FHA_1 1	8	6	234		disordered		MAINLSQNAPSDGNGSQKGVRGRKGDLTNQFGNANSELNRNIKGRKPARATTTISQQPETY*	0.56	0.163
chr3R	12572696	12572804	ORFas450_	36	-	40	10	droMel_dp3_droEre1_droPer1_droSec1_droSim1_droYak2_droGri1_droMoj2_droVir2_	0.995	0.99	-9	0	0.986	50.9259259259	6			-	MOD_NEK2_1 1	1	1	13		32 % disordered		MGTFGRNNHDIYDYFTATKNQKCNLRNQAKLNRDEQ*	0.475	0.573
chr3R	12573225	12573573	ORFas803_	116	-	10	4	droMel_droSec1_droSim1_droYak2_	0.544	0.92	-79	0	0.503	64.367816092	10			-	MOD_GSK3_1 1 MOD_NEK2_2 1 MOD_NEK2_1 3 MOD_ProDKin_1 1 MOD_PIKK_1 3 DOC_USP7_1 1 MOD_PKA_2 2 LIG_FHA_2 1 DOC_WW_Pin1_4 1	14	9	167		ordered		MMGRVSNDGCWRWEDMLQRNQLVPDWMDIAGSQMKSSQCLLWFLSLHLLAVSVMAWIFLYFLVYFLPITCATRSQQLQFAAPPPTSPDCDWCSVLAVLADGDGCMLRMSKAHRVER*	0.828	0.096
chr3R	12573260	12573485	ORFas452_	75	-	10	3	droMel_droSim1_droYak2_	0.462	0.92	-167	0	0.825	60.4444444444	8			-	MOD_GSK3_1 3 MOD_NEK2_1 3 MOD_ProDKin_1 1 MOD_CK1_1 3 MOD_PLK 1 DOC_USP7_1 1 DOC_WW_Pin1_4 1 LIG_FHA_1 1 LIG_BRCT_BRCA1_1 1	15	9	196	1 transmembrane helice	7 % disordered		MGRYAPKKPVGARLDGHCRQPNEKQSMPPLVPFSALAGCLCYGLDLSLFFSLFSAHHMCNSKPTTSVCSPTAHFP*	0.802	0.363
chr3R	12609205	12609349	ORF211_	48	+	10	3	droMel_droEre1_droSim1_	0.659	0.84	-8	0	0.643	52.7777777778	6			-	DEG_SCF_FBW7_1 2 MOD_GSK3_1 1 DOC_CKS1_1 1 MOD_ProDKin_1 1 LIG_14-3-3_2 1 DOC_WW_Pin1_4 1 MOD_PKA_2 1 MOD_CK2_1 1 DOC_USP7_1 1	10	9	989		36 % disordered		MGDRRRRLPFSIRICIYTAGGAEEEILFAMPETPRSSMENRCQHGGPW*	0.744	0.054
chr3R	12609988	12610327	ORFas137_	113	-	10	5	droMel_droEre1_droSec1_droSim1_droYak2_	0.616	0.94	-72	366.0	0.699	64.6017699115	9	CR44945:NR_125186:exon1/1		-	MOD_GSK3_1 5 MOD_NEK2_1 4 MOD_ProDKin_1 2 DOC_PP2B_LxvP_1 1 MOD_CK1_1 2 DOC_USP7_1 3 DOC_USP7_2 1 DOC_WW_Pin1_4 2 LIG_FHA_1 1 LIG_BRCT_BRCA1_1 1	22	10	197		ordered		MAGNSGFSRPGWGIVPGGWFCPWCSLCSPFPGQRSLIQTLNKSHCGVYFNFYVNINYERQGSGRPFREMVISRSRIHRQDTGTPARSVEFMPLYIPIYRAFIISHFNTYELSF*	0.676	0.299		MAGNSGFSRPGWGIVPGGWFCPWCSLCSPFPGQRSLIQTLNKSHCGVYFNFYVNINYERQGSGRPFREMVISRSRIHRQDTGTPARSVEFMPLYIPIYRAFIISHFNTYELSF*
chr3R	12633239	12633362	ORF861_	41	+	10	5	droMel_droEre1_droSec1_droSim1_droYak2_	0.765	0.88	-202	0	0.427	89.4308943089	14			-	MOD_NEK2_1 1 DOC_CKS1_1 1 MOD_GSK3_1 1 MOD_ProDKin_1 1 MOD_PLK 1 DOC_WW_Pin1_4 1 DOC_USP7_2 1 MOD_CK2_1 1	8	8	432		ordered		MRKKLKTPLFYSAWEATATRTHPYADLFDEVQKLQIKFNIS*	0.401	0.275		MRKKLKTPLFYSAWEATATRTHPYADLFDEVQKLQIKFNIS
chr3R	12635190	12635304	ORFas875_	38	-	10	5	droMel_droEre1_droSec1_droSim1_droYak2_	0.906	0.95	-165	455.0	0.434	98.2456140351	185			-	MOD_NEK2_1 1 LIG_FHA_1 1	1	1	38		ordered		MFFVDLCNYLLCKTLRILVIEFIFCLLSRALHRRGDEK*	0.597	0.155
chr3R	12635611	12635797	ORFas165_	62	-	14	6	droMel_droAna2_droEre1_droSec1_droSim1_droYak2_	0.936	0.93	-141	0	0.727	52.688172043	82	abd-A:NM_001170161:CDS abd-A:NM_001260216:CDS abd-A:NM_057345:CDS abd-A:NM_169733:CDS		-	MOD_NEK2_1 3 LIG_BRCT_BRCA1_1 1 MOD_CK1_1 2	6	3	74		ordered		MIEWWSCGCCCCCWCCCCCCCCCCCCCCCCCCTCLFCWADFIVSWAFIFSCSSRSRRALKVN*	0.08	0.728
chr3R	12640123	12640363	ORF172_	80	+	10	5	droMel_droEre1_droSec1_droSim1_droYak2_	0.607	0.97	-85	0	0.790	81.25	12			-	MOD_NEK2_1 2 MOD_NEK2_2 1 MOD_GSK3_1 1 MOD_PKA_2 2 MOD_CK1_1 1 MOD_PLK 1 LIG_14-3-3_2 1 DOC_USP7_2 1	10	8	233		ordered		MGDRNSSLGISFIPRYIAICAKCLKDRLRKTMYFLNQRRREFVEPSLNSRDPKNIPHFRACCYICVCPLFIYLSTCHPGS*	0.565	0.394
chr3R	12641367	12641694	ORF497_	109	+	40	9	droMel_dp3_droAna2_droPer1_droSec1_droSim1_droYak2_droGri1_droVir2_	0.480	0.91	-189	0	0.839	68.1957186544	7			-	MOD_NEK2_1 2 MOD_NEK2_2 1 MOD_GSK3_1 5 DOC_USP7_2 1 DOC_PP2B_LxvP_1 2 DOC_USP7_1 1 MOD_PKA_2 1 LIG_FHA_2 1 LIG_FHA_1 3	17	9	233		ordered		MGGMVVPSTTHKIKNAIKTVRVNGSNGCRCRYLPSHSLALSLPLSLPLFPSRFHSVQKENSGCYHVGLSYHGFWFESELRAVCTFWDTGRISNIWNWQMIIWRDNGKNI*	0.6	1.279
chr3R	12643459	12643663	ORFas170_	68	-	10	4	droMel_droEre1_droSec1_droSim1_	0.511	1.00	-96	0	0.434	90.6862745098	7			-	MOD_GSK3_1 1 MOD_ProDKin_1 1 DOC_PP2B_LxvP_1 1 MOD_CK1_1 2 DOC_USP7_2 2 MOD_PKA_1 1 MOD_PKA_2 1 MOD_CK2_1 1 DOC_WW_Pin1_4 1 LIG_FHA_1 1	12	10	302		ordered		MLIPLVWKFHYNAHRKPLFSFPPRNAKVWSCGLLRKCRCTADRRKRTSPISVSNLELPSKFSLADKAD*	0.389	1.054
chr3R	12648551	12648761	ORF847_	70	+	10	4	droMel_droEre1_droSec1_droSim1_	0.490	0.88	-130	593.0	0.427	65.2380952381	5			-	MOD_NEK2_1 1 MOD_NEK2_2 1 MOD_ProDKin_1 5 MOD_GSK3_1 5 MOD_PKA_2 1 MOD_CK1_1 4 LIG_14-3-3_3 1 DOC_USP7_1 2 DOC_USP7_2 3 DOC_WW_Pin1_4 5	28	10	461		14 % disordered		MTRNLCILIKNAPTMPSSFICLLIRRSPSGRWLASSFSPPSCSALTSIFLISPSISPTSSPPPGRPSWST*	0.897	0.663
chr3R	12649702	12650044	ORFas175_	114	-	40	11	droMel_dp3_droAna2_droEre1_droPer1_droSec1_droSim1_droMoj2_droVir2_droYak2_droGri1_	0.628	0.81	-177	0	0.503	63.7426900585	16			-	MOD_GSK3_1 2 MOD_NEK2_2 1 MOD_NEK2_1 2 MOD_ProDKin_1 1 MOD_PIKK_1 1 MOD_CK1_1 3 DOC_USP7_1 1 MOD_PKA_2 2 DOC_WW_Pin1_4 1	14	9	132		ordered		MQVHGYSAKTHAYILRTYVYTALCTACAFKEWWIKGAASTCRALGCHNGVMLVFTFIAASRVSMISLTILSPWRCEREICKIFHCAKYRLSSQLADASGFLFTIRFCLQNVCIY*	0.818	1.461
chr3R	12650951	12651053	ORF842_	34	+	10	5	droMel_droEre1_droSec1_droSim1_droYak2_	0.815	0.89	-118	0	0.762	79.4117647059	5			-	MOD_NEK2_1 1 MOD_GSK3_1 2 MOD_CK1_1 2 LIG_14-3-3_3 1 LIG_14-3-3_2 1 MOD_PKA_2 1 MOD_CK2_1 1 LIG_BRCT_BRCA1_1 2	11	8	465		unclear		MNTLRSTSKSFISHKSSRRFESVNEMNEELKSWQ*	11.74	0.009
chr3R	12652680	12653136	ORFas894_	152	-	40	7	droMel_dp3_droEre1_droPer1_droSim1_droYak2_droMoj2_	0.617	0.93	-42	502.0	0.497	58.7719298246	93	abd-A:NM_001170161:CDS abd-A:NM_001260216:CDS abd-A:NM_057345:CDS abd-A:NM_057345:exon3/6 abd-A:NM_001170161:exon2/5 abd-A:NM_001260216:exon2/5 abd-A:NM_169733:CDS abd-A:NM_169733:exon1/4		-	DOC_USP7_2 1 MOD_NEK2_1 2 MOD_NEK2_2 1 CLV_C14_Caspase3-7 1 MOD_ProDKin_1 2 MOD_PLK 1 DOC_WW_Pin1_4 3 MOD_PKA_2 1 LIG_FHA_1 1	13	9	180		6 % disordered		MHSKYLNIILDSIDHLSLTLYLHFLLGSFKIILLRLDIKPIPIYKNLHYPILKQGNLSYLHDLSSSPVKPAIPESPPWLLGWLDTYGYILLVGMANEELAAAAAAAAAAATELAADAEADADADPGELSLRLRCSEELPDAEGDGEQLLSPA*	0.121	1.354
chr3R	12652910	12653081	ORFas538_	57	-	10	5	droMel_droEre1_droSec1_droSim1_droYak2_	0.974	0.93	-97	715.0	0.650	93.567251462	79	abd-A:NM_001170161:CDS abd-A:NM_001260216:CDS abd-A:NM_057345:CDS abd-A:NM_057345:exon3/6 abd-A:NM_001170161:exon2/5 abd-A:NM_001260216:exon2/5 abd-A:NM_169733:CDS abd-A:NM_169733:exon1/4		-	DOC_ANK_TNKS_1 1 DOC_USP7_1 1 CLV_C14_Caspase3-7 1 MOD_GSK3_1 1 MOD_CK1_1 1	5	5	1177		unclear		MAARVVRHVRIHLAGGDGKRGASRSGGGGCSSSDGTGRGCGGGRGCGPGRVVVEAAV*	1341	0.0001
chr3R	12660068	12660209	ORFas545_	47	-	10	5	droMel_droEre1_droSec1_droSim1_droYak2_	0.600	0.84	-36	0	0.727	41.8439716312	7			-	MOD_NEK2_1 1 DOC_USP7_1 1 CLV_C14_Caspase3-7 1 MOD_CK1_1 1	4	4	247		ordered		MIPAAVVFQFSSFSAFPQLEKGGKACSTGRKLVVLRWYLAADSRDGR*	0.65	0.139
chr3R	12676535	12676751	ORFas561_	72	-	10	3	droMel_droEre1_droYak2_	0.647	0.82	-112	773.0	0.455	58.3333333333	8	iab-4:NR_002036:exon2/2 iab-4:NR_002037:exon2/2 iab-4:NR_125190:exon2/2 iab-4:NR_125189:exon1/1		-	MOD_NEK2_1 1 MOD_PIKK_1 1 MOD_CK1_1 2 MOD_PKA_1 1 LIG_FHA_1 1 LIG_BRCT_BRCA1_1 2	8	6	168	1 transmembrane helice	25 % disordered		MAKGGSRRYDKNLDSLVSFLSFVFNAHLWFVLLTHTLKKPTQRQRGHKQQRKRRNMSRMMINASRLFWRVHE*	0.729	0.781	MAKGGSRRYDKNLDSLVSFLSFVFNAHLWFVLLTHTLKKPTQRQRGHKQQRKRRNMSRMMINASRLFWRVHE	MAKGGSRRYDKNLDSLVSFLSFVFNAHLWFVLLTHTLKKPTQRQRGHKQQRKRRNMSRMMINASRLFWRVHE
chr3R	12676912	12677074	ORFas200_	54	-	10	5	droMel_droEre1_droSec1_droSim1_droYak2_	0.484	0.81	-278	0	0.441	100.0	6	iab-4:NR_002036:exon2/2 iab-4:NR_002037:exon2/2 iab-4:NR_125190:exon2/2 iab-4:NR_125189:exon1/1		-	MOD_NEK2_1 2 MOD_GSK3_1 1 DOC_USP7_1 1 DOC_PP2B_LxvP_1 1 MOD_PKA_2 1	6	5	141		ordered		MRQTIMMLIIIGDNNDFHLHIPPVSLLPASSIQIQFAFSGAGYLWHFSYRHSLG*	1.25	0.091	MRQTIMMLIIIGDNNDFHLHIPPVSLLPASSIQIQFAFSGAGYLWHFSYRHSLG	MRQTIMMLIIIGDNNDFHLHIPPVSLLPASSIQIQFAFSGAGYLWHFSYRHSLG
chr3R	12679832	12680072	ORFas566_	80	-	10	5	droMel_droEre1_droSec1_droSim1_droYak2_	0.682	0.98	-265	0	0.734	90.4166666667	13	iab-4:NR_125189:exon1/1		-	MOD_GSK3_1 3 CLV_C14_Caspase3-7 1 MOD_NEK2_1 2 DOC_PP2B_LxvP_1 1 MOD_CK1_1 2 MOD_PLK 1 LIG_14-3-3_2 1 DOC_USP7_1 1 MOD_PKA_2 2 LIG_FHA_1 1 LIG_BRCT_BRCA1_1 2	17	11	409	1 transmembrane helice	ordered		MRMSCGAWKQSTESVDGDDCSFLWSMAGITARGTGMRNASAGNNGAMASVIPSNCFRSLATLLSVLFPLVFLVPPSGACI*	1.744	0.081		MRMSCGAWKQSTESVDGDDCSFLWSMAGITARGTGMRNASAGNNGAMASVIPSNCFRSLATLLSVLFPLVFLVPPSGACI*
chr3R	12680289	12680427	ORF459_	46	+	10	4	droMel_droSec1_droSim1_droYak2_	0.571	0.85	-205	0	0.713	100.0	6	iab-4:NR_125189:exon1/1		-	LIG_FHA_2 1 MOD_CK2_1 1 MOD_PKA_2 1	3	3	131		48 % disordered		MAAFGKANSNAKRRLPADRQGDVLNRRPPARITSVEGGLGIRLFWG*	1.275	0.471
chr3R	12680333	12680429	ORFas567_	32	-	10	5	droMel_droEre1_droSec1_droSim1_droYak2_	0.582	0.88	-47	0	0.580	86.4583333333	8	iab-4:NR_125189:exon1/1		-	MOD_GSK3_1 1 MOD_NEK2_1 1 MOD_ProDKin_1 1 MOD_CK1_1 1 LIG_14-3-3_3 1 DOC_WW_Pin1_4 1 LIG_BRCT_BRCA1_1 1	7	7	235		ordered		MRAGGRLFSTSPCLSAGSRRFALEFALPNAAI*	0.992	0.491		MRAGGRLFSTSPCLSAGSRRFALEFALPNAAI
chr3R	12681401	12681548	ORF817_	49	+	10	4	droMel_droEre1_droSec1_droSim1_	0.595	0.84	-251	0	0.657	49.6598639456	8	iab-4:NR_002036:exon1/2 iab-4:NR_002037:exon1/2 iab-4:NR_125190:exon1/2 iab-4:NR_125189:exon1/1		-	MOD_GSK3_1 1 LIG_14-3-3_3 1 MOD_CK1_1 1	3	3	66		37 % disordered		MDVLGPGKYHGKESEKKTVSSRSYDNAQSFQIPLALIFPAPAQLFRQSR*	1.561	0.03	MDVLGPGKYHGKESEKKTVSSRSYDNAQSFQIPLALIFPAPAQLFRQSR	MDVLGPGKYHGKESEKKTVSSRSYDNAQSFQIPLALIFPAPAQLFRQSR
chr3R	12748393	12749119	ORF52_	242	+	10	5	droMel_droEre1_droSec1_droSim1_droYak2_	0.431	0.98	-93	0	0.629	49.7245179063	51	iab-8:NR_048412:exon1/6 iab-8:NR_048413:exon1/6 iab-8:NR_074023:exon1/5 iab-8:NR_074024:exon1/5 iab-8:NR_074025:exon1/4		-	MOD_NEK2_1 3 MOD_PIKK_1 1 MOD_ProDKin_1 2 MOD_GSK3_1 7 DOC_USP7_2 1 MOD_CK1_1 5 LIG_14-3-3_3 1 DOC_USP7_1 3 MOD_PKA_2 2 MOD_CK2_1 2 DOC_WW_Pin1_4 2 LIG_FHA_1 1	30	12	120		5 % disordered	7e-171 unchar prot droSec	MLTSHPQSLTTSPASPRQPPRYICIYVSIYLYLRRLRCNRNERNEPKRALCQSEQQILFFGHFAIRSTSRRPELKRRLLAATRPAPRSVGIVLRSSWSSWSRIRSLTVGPGATAFVFGGGGVAPIVHQSDNKSQKRCRWEPKSIREVYPKYIKKMKEVAVNQKEPVRHRLLPKIPKLIIIMTKNKHFDPASASAFESASARVRLANCECGLQIRVCDLRKILDMKSLDKNVFTSISALRFGS*	0.559	0.11	MKEVAVNQKEPVRHRLLPKIPKLIIIMTKNKHFDPASASAFESASARVRLANCECGLQIRVCDLRKILDMKSLDKNVFTSISALRFGS	MKEVAVNQKEPVRHRLLPKIPKLIIIMTKNKHFDPASASAFESASARVRLANCECGLQIRVCDLRKILDMKSLDKNVFTSISALRFGS
chr3R	12748803	12749526	ORF393_	241	+	10	5	droMel_droEre1_droSec1_droSim1_droYak2_	0.442	0.89	-159	0	0.699	63.4854771784	27	iab-8:NR_048412:exon1/6 iab-8:NR_048413:exon1/6 iab-8:NR_074023:exon1/5 iab-8:NR_074024:exon1/5 iab-8:NR_074025:exon1/4		-	MOD_NEK2_1 4 MOD_PIKK_1 1 MOD_GSK3_1 3 DOC_WW_Pin1_4 1 MOD_ProDKin_1 1 DOC_PP2B_LxvP_1 1 MOD_CK1_1 5 MOD_PLK 1 MOD_PKA_1 1 MOD_PKA_2 5 DOC_USP7_1 3 LIG_FHA_1 1 LIG_BRCT_BRCA1_1 3	30	13	153		ordered		MSRCSKYVPECVCVGFSGGCFHRVCVRGASETGLLRTKERKDTRAFYDPPRCLLPPLLLAFHLLALGLRSAFSFSFPWRSRKCCHRGSAARVYDLLVGVLSFPLLPFWGLSLLVARCSILSFLFSMLSSEFSVFVPCSPRILRASQPRRHLLDNHLGIFVSMYLYICICVDCAATETNGTNPSAPCVKVNSKYYFLDTLPSGRRRVARSSNDDYLLPLVLLPVRWALSCGAPGVPGVAFEV*	0.944	0.077
chr3R	12753113	12753272	ORF727_	53	+	10	4	droMel_droSec1_droSim1_droYak2_	0.539	0.93	-210	0	0.552	95.5974842767	11			-	MOD_GSK3_1 2 LIG_14-3-3_3 1 MOD_PKA_1 1 MOD_PKA_2 1	5	4	151		globally disordered		MLPHRKRPLTIEFIHRHPDTRTRTKRKAKYVCTALTRRGSARNRHFLRQNIKI*	0.753	0.034		MLPHRKRPLTIEFIHRHPDTRTRTKRKAKYVCTALTRRGSARNRHFLRQNIKI
chr3R	12754455	12754545	ORFas1007_	30	-	10	5	droMel_droEre1_droSec1_droSim1_droYak2_	0.935	0.98	-105	0	0.832	93.3333333333	39		+	-	MOD_GSK3_1 1 LIG_14-3-3_3 1 MOD_NEK2_2 1 LIG_BRCT_BRCA1_1 1 MOD_NEK2_1 1	5	5	287		ordered		MVKSTTRTRVFIIYAGLYSLTFKYIHIHNL*	NA	0
chr3R	12754579	12754879	ORFas293_	100	-	10	4	droMel_droSec1_droSim1_droYak2_	0.523	0.95	-134	0	0.427	84.0	187		+	-	MOD_NEK2_1 2 MOD_CK1_1 3 LIG_FHA_1 2 MOD_GSK3_1 1 MOD_PKA_2 1	9	5	65	1 transmembrane helice	ordered		MRALREIRTYIYFRTVANFKCICYCCCLLFILLVSIFNYRTKLHYRVGAWISGIRRTDLIINCICINVGWSHISDACALLGSCSSTSLLLIVVTYSYPAC*	0.56	0.483
chr3R	12755323	12755425	ORFas294_	34	-	10	2	droMel_droEre1_	0.691	0.95	-112	0	0.441	65.6862745098	69	Abd-B:NM_001275719:CDS Abd-B:NM_001275719:exon3/3 Abd-B:NM_080157:CDS Abd-B:NM_080157:exon4/4 Abd-B:NM_142320:CDS Abd-B:NM_142320:exon6/6 Abd-B:NM_169735:CDS Abd-B:NM_169735:exon6/6 Abd-B:NM_169736:CDS Abd-B:NM_169736:exon6/6 Abd-B:NM_206498:CDS Abd-B:NM_206498:exon6/6	+	-	DOC_WW_Pin1_4 1 MOD_ProDKin_1 1 DOC_USP7_1 1 DOC_USP7_2 1	4	4	161		ordered		MNSVQVSRFMDSPVARSAANFWPIPSAFAWKHTH*	NA	NA
chr3R	12756753	12756906	ORF389_	51	+	14	3	droMel_droAna2_droSec1_	0.499	0.99	-129	644.0	0.755	45.7516339869	40	Abd-B:NM_001275719:CDS Abd-B:NM_001275719:exon2/3 Abd-B:NM_080157:CDS Abd-B:NM_080157:exon3/4 Abd-B:NM_142320:CDS Abd-B:NM_142320:exon5/6 Abd-B:NM_169735:CDS Abd-B:NM_169735:exon5/6 Abd-B:NM_169736:CDS Abd-B:NM_169736:exon5/6 Abd-B:NM_206498:CDS Abd-B:NM_206498:exon5/6	+	-	MOD_NEK2_1 1 DOC_CKS1_1 1 MOD_GSK3_1 1 MOD_ProDKin_1 3 LIG_14-3-3_3 1 DOC_WW_Pin1_4 3 MOD_PKA_2 1 LIG_FHA_1 1	12	8	352		67 % disordered		MSRPPTPRQAACAAIPARTTPAQVSPDRPESAHLRVTRLGTLEIILSILQL*	0.81	0.359
chr3R	12757088	12757313	ORFas650_	75	-	10	5	droMel_droEre1_droSec1_droSim1_droYak2_	0.839	1.00	-234	0	0.538	54.2222222222	118	Abd-B:NM_001275719:CDS Abd-B:NM_142320:CDS Abd-B:NM_169735:CDS Abd-B:NM_169736:CDS Abd-B:NM_206498:CDS Abd-B:NM_001275719:exon1/3 Abd-B:NM_080157:CDS Abd-B:NM_080157:exon2/4 Abd-B:NM_142320:exon4/6 Abd-B:NM_169735:exon4/6 Abd-B:NM_169736:exon4/6 Abd-B:NM_206498:exon4/6	+	-	DOC_ANK_TNKS_1 1 LIG_FHA_2 1 LIG_14-3-3_3 2 CLV_C14_Caspase3-7 1 MOD_NEK2_1 1	6	5	965		ordered		MWRRGWRCGHTYTNRKLRFWVRIGEHVLAVVVPGAVMLIESLVVVGPVCRVPLDRRRGVRLESRTGPDGGYMQWR*	629	0.0001
chr3R	12758059	12758881	ORF44_	274	+	40	4	droMel_droSec1_droSim1_droGri1_	0.906	0.81	-100	0	0.818	44.7688564477	227	Abd-B:NM_080157:CDS Abd-B:NM_080157:exon1/4	+	-	DEG_SCF_FBW7_1 1 MOD_NEK2_1 4 MOD_PIKK_1 2 MOD_ProDKin_1 8 DOC_CKS1_1 1 MOD_GSK3_1 35 DOC_WW_Pin1_4 8 DOC_USP7_2 9 DOC_PP2B_LxvP_1 1 MOD_CK1_1 28 LIG_14-3-3_3 3 LIG_14-3-3_2 1 MOD_PKA_1 1 MOD_PKA_2 9 DOC_USP7_1 9 LIG_FHA_1 4 LIG_BRCT_BRCA1_1 1	125	17	522		61 % disordered		MSRQSGRTPLPGRGGGITHTPTPTYPPPRTRIRIPRRIPPCPSCSSTICSSSNSSSSSRSSSICRSSSSICSNCITMRTTTCLSLSTPPAITTARIPTCSSSNSSSNMQSSPPHPPRCSSSSNSSQLPPHIPRPRMRLCTRILRLCHLSPYSSNTSPLRSSSSNFNSSSNSSNNSWRQHRWPAPSVLPKHPLDPPPNNSNISHRPTTSNCRSNKPRTVSPAAPPRISSSSSNSRMLQLLLARRRSLRRPRRVFLPPVLVLRRKVRSQKYNFPWG*	0.899	0.565	MSRQSGRTPLPGRGGGITHTPTPTYPPPRTRIRIPRRIPPCP
chr3R	12758280	12758505	ORFas1009_	75	-	10	4	droMel_droSec1_droSim1_droYak2_	0.938	0.98	-181	0	0.762	47.5555555556	79	Abd-B:NM_080157:CDS Abd-B:NM_080157:exon1/4	+	TARTVIR	-	0	0	0	1 transmembrane helice	ordered		MLLLLGGGSSGCLGRTEGAGHRCCRQLLLLLLLLLLKLLLLLRSGEVLLLYGDKWHRRRILVHNRMRGRGMCGGS*	0.0892	0.0861
chr3R	12758914	12759061	ORFas296_	49	-	10	5	droMel_droEre1_droSec1_droSim1_droYak2_	0.697	0.84	-1	607.0	0.853	95.9183673469	17	Abd-B:NM_080157:exon1/4	+	-	MOD_NEK2_1 1 MOD_GSK3_1 1 MOD_CK1_1 1 DOC_USP7_1 2 LIG_FHA_1 1 LIG_BRCT_BRCA1_1 1	7	6	135		ordered		MVGVWGRGGIFTVILDALHSNCGGEDKGGAVGSIASTHRPFSVFFFSLL*	0.887	0.071
chr3R	12778299	12778416	ORFas1029_	39	-	14	5	droMel_droAna2_droEre1_droSim1_droYak2_	0.632	0.90	-9	0	0.965	58.1196581197	6			-	DOC_USP7_1 1	1	1	31		ordered		MGWYRIGNVVGVLRMEWLPNLHAYKSIEIMDRIRGAHSR*	0.317	0.488
chr3R	12785661	12786060	ORF358_	133	+	40	8	droMel_dp3_droEre1_droSec1_droSim1_droYak2_droPer1_droGri1_	0.484	0.86	-160	0	0.748	47.1177944862	43	Abd-B:NM_142320:exon1/6		-	MOD_NEK2_1 1 MOD_PIKK_1 1 MOD_GSK3_1 2 MOD_ProDKin_1 1 MOD_PLK 1 LIG_14-3-3_3 1 DOC_USP7_1 1 MOD_PKA_2 1 DOC_WW_Pin1_4 1	10	9	100		globally ordered		MVEWGSNGKHIFQPRRLFTSHFMAFGRKLLVSVERTAARGAIETAPRKQQINSQAAKLLSSPRNYQRPPLFKLIFYRLKVCACKHEAAISRNKPLQTAGAIRSTKLTRNRRFEQKHICHINSRKCQEHQSIII*	2.442	0.124	MVEWGSNGKHIFQPRRLFTSHFMAFGRKLLVSVERTAARGAIETAPRKQQINSQAAKLLSSPRNYQRPPLFKLIFYRLKVCACKHEAAISRNKPLQTAGAIRSTKLTRNRRFEQKHICHINS
