# Supplementary material for: In-Depth Annotation of the Drosophila Bithorax-Complex Reveals the Presence of Several Alternative ORFs That Could Encode for Motif-Rich Peptides
Source: Cells. 2021 Nov 2;10(11):2983. doi: 10.3390/cells10112983 (PMC8616405; doi:10.3390/cells10112983)
Supplement: Supplementary file 1 [file cells-10-02983-s001.zip › cells-1399916-SI/TableS2.xlsx]

## Sheet: Feuil1
ELM's name	Molecular Function	sequence	Hox proteins containing the ELM	altORF peptides containing the ELM	Total number in all altORFs
CLV_C14_Caspase3-7	Caspase cleavage motif	[DSTE]{P}{DEWHFYC}D[GSAN]	UBX, ABDA	ORFas894 ORFas538 ORFas545 ORFas566 ORFas650	109
DEG_SCF_FBW7_1	SCF ubiquitin ligase binding Phosphodegrons	[LIVMP]x(0,2)TPxx[ST]	ABDA	ORFas430 ORF211 ORF44	68
DOC_ANK_TNKS_1	Tankyrase-binding motif	xRxx[PGAV][DEIP]Gx	ABDB	ORFas88 ORFas538 ORFas650	18
DOC_CKS1_1	Cks1 ligand	[MPVLIFWYQ]xTPxx	ABDB, ABDA	ORFas430 ORF211 ORF861 ORF389 ORF44	151
DOC_PP2B_LxvP_1	Calcineurin (PP2B)-docking motif LxvP	Lx[LIVAPM]P	ABDB, ABDA	ORFas712 ORFas430 ORFas137 ORF497 ORFas170 ORFas200 ORFas566 ORF393 ORF44	246
DOC_USP7_1	USP7 binding motif	[PA]{P}{FYWIL}S{P}	UBX, ABDB, ABDA	ORFas357 ORFas712 ORFas418 ORFas784 ORFas430 ORFas88 ORF268 ORFas803 ORFas452 ORF211 ORFas137 ORF497 ORF847 ORFas175 ORFas538 ORFas545 ORFas200 ORFas566 ORF52 ORF393 ORFas294 ORF44 ORFas296 ORFas1029 ORF358	836
DOC_USP7_2	USP7 binding motif	Px{P}xS{P}	ABDB	ORFas430 ORFas137 ORF861 ORF172 ORF497 ORFas170 ORF847 ORFas894 ORF52 ORFas294 ORF44	467
DOC_WW_Pin1_4	WW domain ligands	xxx[ST]Px	UBX, ABDB, ABDA	ORFas357 ORFas712 ORFas418 ORFas430 ORFas88 ORFas803 ORFas452 ORF211 ORFas137 ORF861 ORFas170 ORF847 ORFas175 ORFas894 ORFas567 ORF52 ORF393 ORFas294 ORF389 ORF44 ORF358	935
LIG_14-3-3_2	14-3-3 ligand	Rxx{P}[ST][IVLM]x	UBX, ABDA	ORFas357 ORFas712 ORFas87 ORFas784 ORFas88 ORF941 ORF268 ORFas449 ORF211 ORF172 ORF842 ORFas566 ORF44	215
LIG_14-3-3_3	14-3-3 ligand	[RHK][STALV]x[ST]x[PESRDIFTQ]	ABDA	ORFas87 ORF268 ORFas449 ORF847 ORF842 ORFas567 ORF817 ORF52 ORF727 ORFas1007 ORF389 ORFas650 ORF44 ORF358	481
LIG_BRCT_BRCA1_1	BRCT phosphopeptide ligands	xSxxF	ABDA	ORFas357 ORFas712 ORF268 ORFas452 ORFas137 ORFas165 ORF842 ORFas561 ORFas566 ORFas567 ORF393 ORFas1007 ORF44 ORFas296	618
LIG_CtBP_PxDLS_1	CtBP ligand motif	P[LVIPME][DENS][LM][VASTRG] or G[LVIPME][DENS][LM][VASTRG]K	UBX		25
LIG_FHA_1	FHA phosphopeptide ligands	xxTxx[ILV]x	ABDB, ABDA	ORFas712 ORFas430 ORFas88 ORF268 ORFas449 ORFas452 ORFas137 ORFas875 ORF497 ORFas170 ORFas894 ORFas561 ORFas566 ORF52 ORF393 ORFas293 ORF389 ORF44 ORFas296	1044
LIG_FHA_2	FHA phosphopeptide ligands	xxTxx[DE]x	UBX, ABDA	ORF942 ORFas803 ORF497 ORF459 ORFas650	330
MOD_CK1_1	CK1 Phosphorylation site	Sxx[ST]xxx	UBX, ABDB, ABDA	ORFas357 ORFas712 ORFas418 ORFas88 ORF268 ORFas452 ORFas137 ORFas165 ORF172 ORFas170 ORF847 ORFas175 ORF842 ORFas538 ORFas545 ORFas561 ORFas566 ORFas567 ORF817 ORF52 ORF393 ORFas293 ORF44 ORFas296	1329
MOD_CK2_1	CK2 Phosphorylation site	xxx[ST]xxE	ABDB, ABDA	ORFas712 ORF942 ORF268 ORF211 ORF861 ORFas170 ORF842 ORF459 ORF52	481
MOD_GSK3_1	GSK3 phosphorylation site	xxx[ST]xxx[ST]	UBX, ABDB, ABDA	ORFas357 ORFas712 ORFas418 ORFas430 ORFas88 ORF942 ORF268 ORFas449 ORFas803 ORFas452 ORF211 ORFas137 ORF861 ORF172 ORF497 ORFas170 ORF847 ORFas175 ORF842 ORFas538 ORFas200 ORFas566 ORFas567 ORF817 ORF52 ORF393 ORF727 ORFas1007 ORFas293 ORF389 ORF44 ORFas296 ORF358	2369
MOD_NEK2_1	NEK2 phosphorylation site	[FLM]{P}{P}[ST]{DEP}{DE}	UBX, ABDB, ABDA	ORFas712 ORFas418 ORFas87 ORFas430 ORFas88 ORF268 ORFas450 ORFas803 ORFas452 ORFas137 ORF861 ORFas875 ORFas165 ORF172 ORF497 ORF847 ORFas175 ORF842 ORFas894 ORFas545 ORFas561 ORFas200 ORFas566 ORFas567 ORF52 ORF393 ORFas1007 ORFas293 ORF389 ORFas650 ORF44 ORFas296 ORF358	2071
MOD_NEK2_2	NEK2 phosphorylation site	[WYPCAG]{P}{P}[ST][IFCVML][KRHYF]	UBX, ABDA	ORF682 ORFas712 ORFas784 ORFas803 ORF172 ORF497 ORF847 ORFas175 ORFas894 ORFas1007	249
MOD_PIKK_1	PIKK phosphorylation site	xxx[ST]Qxx	UBX, ABDB, ABDA	ORFas449 ORFas803 ORFas175 ORFas561 ORF52 ORF393 ORF44 ORF358	571
MOD_PKA_1	PKA Phosphorylation site	[RK][RK]x[ST]{P}xx	UBX, ABDB	ORFas88 ORFas170 ORFas561 ORF393 ORF727 ORF44	241
MOD_PKA_2	PKA Phosphorylation site	xRx[ST]{P}xx	UBX, ABDB, ABDA	ORF682 ORFas357 ORFas712 ORFas418 ORFas87 ORFas784 ORFas88 ORF942 ORFas449 ORFas803 ORF211 ORF172 ORF497 ORFas170 ORF847 ORFas175 ORF842 ORFas894 ORFas200 ORFas566 ORF459 ORF52 ORF393 ORF727 ORFas293 ORF389 ORF44 ORF358	1065
MOD_PLK	Plk phosphorylation site	x[DE]x[ST][ILFWMVA]xx	UBX, ABDB	ORFas418 ORFas88 ORF941 ORF268 ORFas452 ORF861 ORF172 ORFas894 ORFas566 ORF393 ORF358	264
MOD_ProDKin_1	MAPK Phosphorylation Site	xxx[ST]Pxx	UBX, ABDB, ABDA	ORFas357 ORFas712 ORFas418 ORFas430 ORFas88 ORFas803 ORFas452 ORF211 ORFas137 ORF861 ORFas170 ORF847 ORFas175 ORFas894 ORFas567 ORF52 ORF393 ORFas294 ORF389 ORF44 ORF358	920
MOD_SUMO	Sumoylation site	[VILMAFP]KxE	UBX, ABDA		83
