# Supplementary material for: In-Depth Annotation of the Drosophila Bithorax-Complex Reveals the Presence of Several Alternative ORFs That Could Encode for Motif-Rich Peptides
Source: Cells. 2021 Nov 2;10(11):2983. doi: 10.3390/cells10112983 (PMC8616405; doi:10.3390/cells10112983)
Supplement: Supplementary file 1 [file cells-10-02983-s001.zip › cells-1399916-SI/TableS3.xlsx]

## Sheet: Feuille1
Supplementary Table 3. List of all ELMs present in Ubx, AbdA and AbdB and found in conventional ORFs identified within and outside BX-C. The size distribution and ELM scores were comparable to the 48 selected altORFs.
ELM's name	Total number in all altORFs	VhaM9.7-d		NPF-PC		Det		CG45079		CG45045		CG44259		CG34278		CG42779		CG42821		CG42834		CG42835		CG44090		CG44257		CG33333		CG31418		CG31275		CG17477		CG14903		CG14332		CG14324		CG5866
CLV_C14_Caspase3-7	109	0	0	1	0.00917431	0	0	0	0	0	0	0	0	0	0	1	0.00917431	0	0	0	0	0	0	0	0	0	0	0	0	1	0.00917431	0	0	0	0	0	0	0	0	0	0	0	0
DEG_SCF_FBW7_1	68	0	0	0	0	0	0	0	0	0	0	0	0	0	0	0	0	0	0	0	0	0	0	0	0	0	0	0	0	2	0.0294118	0	0	0	0	0	0	0	0	0	0	0	0
DOC_ANK_TNKS_1	18	0	0	0	0	0	0	0	0	0	0	0	0	0	0	0	0	0	0	0	0	1	0.0555556	0	0	0	0	0	0	0	0	0	0	0	0	0	0	0	0	0	0	0	0
DOC_CKS1_1	151	0	0	0	0	0	0	0	0	0	0	0	0	0	0	0	0	0	0	0	0	0	0	0	0	0	0	0	0	1	0.00662252	0	0	0	0	0	0	0	0	0	0	0	0
DOC_PP2B_LxvP_1	246	0	0	0	0	0	0	0	0	0	0	0	0	0	0	0	0	0	0	0	0	0	0	0	0	0	0	1	0.00406504	1	0.00406504	1	0.00406504	0	0	0	0	0	0	0	0	2	0.00813008
DOC_USP7_1	836	0	0	0	0	0	0	0	0	0	0	0	0	0	0	0	0	0	0	0	0	0	0	0	0	0	0	0	0	0	0	0	0	0	0	0	0	0	0	0	0	0	0
DOC_USP7_2	467	0	0	0	0	0	0	0	0	0	0	0	0	0	0	0	0	0	0	0	0	0	0	0	0	0	0	0	0	0	0	0	0	0	0	0	0	0	0	0	0	0	0
DOC_WW_Pin1_4	935	0	0	0	0	0	0	1	0.00106952	0	0	0	0	1	0.00106952	1	0.00106952	0	0	2	0.00213904	0	0	1	0.00106952	0	0	0	0	3	0.00320856	0	0	3	0.00320856	0	0	1	0.00106952	0	0	2	0.00213904
LIG_14-3-3_2	215	0	0	0	0	0	0	0	0	0	0	0	0	0	0	0	0	0	0	0	0	0	0	0	0	0	0	0	0	0	0	0	0	0	0	0	0	0	0	0	0	0	0
LIG_14-3-3_3	481	0	0	0	0	0	0	0	0	0	0	0	0	0	0	0	0	0	0	0	0	0	0	0	0	0	0	0	0	0	0	0	0	0	0	0	0	0	0	0	0	0	0
LIG_BRCT_BRCA1_1	618	0	0	0	0	1	0.00161812	0	0	0	0	1	0.00161812	0	0	0	0	0	0	0	0	0	0	0	0	0	0	1	0.00161812	0	0	0	0	1	0.00161812	0	0	0	0	1	0.00161812	0	0
LIG_CtBP_PxDLS_1	25	0	0	0	0	0	0	0	0	0	0	0	0	0	0	0	0	0	0	0	0	0	0	0	0	0	0	0	0	0	0	0	0	0	0	0	0	0	0	0	0	0	0
LIG_FHA_1	1044	0	0	0	0	1	0.000957854	1	0.000957854	1	0.000957854	0	0	0	0	2	0.00191571	2	0.00191571	1	0.000957854	0	0	2	0.00191571	0	0	0	0	1	0.000957854	1	0.000957854	3	0.00287356	1	0.000957854	0	0	0	0	1	0.000957854
LIG_FHA_2	330	0	0	1	0.0030303	1	0.0030303	0	0	0	0	0	0	1	0.0030303	2	0.00606061	2	0.00606061	0	0	0	0	1	0.0030303	0	0	0	0	0	0	2	0.00606061	0	0	0	0	0	0	0	0	0	0
MOD_CK1_1	1329	0	0	0	0	1	0.000752445	4	0.00300978	0	0	0	0	2	0.00150489	1	0.000752445	2	0.00150489	3	0.00225734	0	0	2	0.00150489	1	0.000752445	1	0.000752445	2	0.00150489	2	0.00150489	3	0.00225734	1	0.000752445	1	0.000752445	5	0.00376223	0	0
MOD_CK2_1	481	0	0	0	0	2	0.004158	0	0	0	0	0	0	1	0.002079	3	0.00623701	3	0.00623701	0	0	1	0.002079	1	0.002079	0	0	0	0	1	0.002079	1	0.002079	1	0.002079	0	0	0	0	0	0	0	0
MOD_GSK3_1	2369	0	0	0	0	3	0.00126636	3	0.00126636	0	0	1	0.000422119	4	0.00168848	5	0.0021106	2	0.000844238	4	0.00168848	1	0.000422119	1	0.000422119	0	0	1	0.000422119	8	0.00337695	2	0.000844238	3	0.00126636	2	0.000844238	4	0.00168848	2	0.000844238	0	0
MOD_NEK2_1	2071	2	0.000965717	1	0.000482859	3	0.00144858	0	0	0	0	3	0.00144858	1	0.000482859	1	0.000482859	2	0.000965717	1	0.000482859	0	0	1	0.000482859	2	0.000965717	0	0	1	0.000482859	4	0.00193143	5	0.00241429	0	0	1	0.000482859	2	0.000965717	1	0.000482859
MOD_NEK2_2	249	0	0	0	0	0	0	0	0	0	0	0	0	0	0	0	0	0	0	0	0	0	0	0	0	0	0	0	0	0	0	0	0	1	0.00401606	0	0	0	0	1	0.00401606	1	0.00401606
MOD_PIKK_1	571	0	0	0	0	1	0.00175131	1	0.00175131	0	0	0	0	0	0	0	0	1	0.00175131	2	0.00350263	1	0.00175131	0	0	0	0	3	0.00525394	0	0	0	0	3	0.00525394	0	0	2	0.00350263	0	0	0	0
MOD_PKA_1	241	0	0	1	0.00414938	0	0	0	0	0	0	0	0	0	0	0	0	0	0	1	0.00414938	0	0	0	0	0	0	0	0	0	0	0	0	0	0	0	0	0	0	0	0	0	0
MOD_PKA_2	1065	0	0	1	0.000938967	0	0	0	0	0	0	0	0	0	0	0	0	0	0	2	0.00187793	0	0	2	0.00187793	0	0	1	0.000938967	0	0	0	0	1	0.000938967	0	0	0	0	0	0	1	0.000938967
MOD_PLK	264	0	0	0	0	0	0	0	0	0	0	0	0	0	0	0	0	0	0	0	0	0	0	0	0	0	0	0	0	0	0	0	0	0	0	0	0	0	0	0	0	0	0
MOD_ProDKin_1	920	0	0	0	0	0	0	1	0.00108696	0	0	0	0	1	0.00108696	1	0.00108696	0	0	2	0.00217391	0	0	1	0.00108696	0	0	0	0	3	0.00326087	0	0	3	0.00326087	0	0	1	0.00108696	0	0	2	0.00217391
MOD_SUMO	83	0	0	0	0	0	0	0	0	0	0	0	0	0	0	0	0	0	0	0	0	0	0	0	0	0	0	0	0	0	0	0	0	0	0	0	0	0	0	0	0	0	0
		2	0.000965717	5	0.0177758	13	0.014983	11	0.00914178	1	0.000957854	5	0.00348882	11	0.010942	17	0.02889	14	0.0192795	18	0.0192294	4	0.059808	12	0.0134693	3	0.00171816	8	0.0130506	24	0.0641446	13	0.0174431	27	0.0291871	4	0.00255454	10	0.00858288	11	0.0112064	10	0.0188388
longueur			88		102		153		89		42		65		91		61		112		122		108		99		48		148		225		101		267		119		124		131		223
ELM score			10.9741		174.273		97.9279		102.717		22.8061		53.6741		120.242		473.607		172.138		157.618		553.778		136.053		35.7951		88.18		285.087		172.704		109.315		21.4667		69.2168		85.5448		84.4788
